# Supplementary material for: Changes in self-harm- and violence-related urgent psychiatric consultation in the emergency department during the different stages of the COVID-19 pandemic
Source: BMC Psychiatry. 2022 Jun 7;22:384. doi: 10.1186/s12888-022-04029-4 (PMC9171742; doi:10.1186/s12888-022-04029-4)
Supplement: Supplementary file 2 — Additional file 2. [file 12888_2022_4029_MOESM2_ESM.xlsx]

## Sheet: Sheet1
Year	Sex	Age	Police/EMT	Self-harm	Violence
2019	1	73	0	0	0
2019	0	15	0	1	1
2019	0	41	0	1	0
2019	1	52	0	0	0
2019	0	52	1	1	0
2019	1	19	0	0	0
2019	0	46	0	1	0
2019	1	50	1	1	0
2019	0	53	1	0	0
2019	1	23	0	1	0
2019	0	36	0	1	1
2019	0	46	0	1	0
2019	0	28	1	0	1
2019	0	56	0	0	0
2019	1	45	0	0	0
2019	0	51	1	1	1
2019	0	46	0	1	1
2019	0	44	0	1	0
2019	1	47	1	1	0
2019	1	57	0	0	0
2019	0	38	1	1	0
2019	1	26	0	1	0
2019	0	68	0	0	0
2019	1	33	0	0	0
2019	1	31	1	1	1
2019	0	35	0	1	0
2019	1	39	1	0	1
2019	0	46	0	1	0
2019	0	60	0	1	0
2019	0	44	0	0	0
2019	0	52	0	0	0
2019	1	54	0	1	0
2019	0	60	1	0	1
2019	0	18	0	1	0
2019	0	68	0	0	0
2019	0	20	0	0	0
2019	1	35	1	1	1
2019	1	36	1	0	1
2019	0	16	0	1	0
2019	1	63	0	1	0
2019	0	52	1	1	0
2019	0	39	0	1	0
2019	0	46	0	1	0
2019	0	24	0	0	1
2019	1	29	0	1	0
2019	0	19	0	1	0
2019	0	48	1	0	0
2019	0	32	1	0	0
2019	0	46	0	1	0
2019	1	30	1	0	1
2019	1	33	0	0	0
2019	1	23	0	0	0
2019	0	68	0	0	0
2019	1	44	0	0	0
2019	0	23	0	1	0
2019	0	37	1	1	1
2019	0	37	1	1	1
2019	0	37	0	0	0
2019	1	22	0	0	1
2019	0	55	0	1	0
2019	1	59	0	0	0
2019	1	62	0	0	0
2019	1	51	1	0	0
2019	0	46	0	0	0
2019	0	61	1	1	0
2019	0	39	0	1	0
2019	0	44	0	0	0
2019	0	44	0	1	0
2019	1	61	1	1	0
2019	0	40	1	0	0
2019	0	72	0	1	0
2019	1	37	0	0	1
2019	0	51	0	0	0
2019	1	61	1	1	1
2019	0	42	1	1	0
2019	0	46	0	1	0
2019	0	88	1	0	0
2019	1	76	1	1	0
2019	1	39	1	0	0
2019	0	57	1	0	1
2019	1	31	0	1	0
2019	0	54	1	0	1
2019	1	17	0	1	0
2019	1	55	1	1	0
2019	0	16	0	0	0
2019	0	59	1	0	0
2019	0	45	1	0	0
2019	1	55	1	1	0
2019	1	25	0	1	0
2019	0	41	1	1	0
2019	0	37	0	0	1
2019	0	17	0	0	0
2019	1	50	1	1	0
2019	1	47	0	0	0
2019	1	16	0	1	0
2019	1	48	1	0	1
2019	0	31	0	0	0
2019	0	17	0	0	0
2019	0	42	1	1	0
2019	0	65	1	0	0
2019	0	40	1	0	0
2019	0	31	0	0	0
2019	1	29	1	0	0
2019	0	24	1	1	0
2019	1	37	0	0	1
2019	1	31	1	1	0
2019	1	37	0	0	1
2019	1	61	1	1	1
2019	0	45	0	0	0
2019	1	36	0	0	0
2019	1	47	1	1	0
2019	0	56	0	0	0
2019	1	90	1	1	0
2019	1	52	1	1	0
2019	1	21	0	0	0
2019	1	41	1	1	0
2019	0	19	1	1	0
2019	1	36	0	1	0
2019	1	39	0	1	0
2019	1	21	1	1	0
2019	1	45	1	0	0
2019	0	38	1	0	0
2019	1	31	0	0	0
2019	1	41	0	0	0
2019	1	42	1	1	0
2019	1	26	0	1	0
2019	1	29	0	0	1
2019	1	70	1	0	0
2019	1	23	0	0	0
2019	0	30	0	1	0
2019	1	44	0	0	0
2019	0	59	1	1	0
2019	1	69	1	0	0
2019	0	25	0	0	1
2019	1	48	0	1	0
2019	0	56	0	0	0
2019	1	32	0	1	0
2019	0	53	0	1	0
2019	1	46	1	1	0
2019	0	25	0	0	1
2019	1	44	0	0	0
2019	0	41	0	0	0
2019	0	27	1	0	1
2019	0	35	0	0	0
2019	1	36	1	0	0
2019	1	31	0	0	0
2019	0	45	0	1	0
2019	0	24	0	1	0
2019	0	16	0	1	0
2019	0	53	0	1	1
2019	0	12	0	0	0
2019	0	45	0	1	0
2019	1	22	0	0	1
2019	0	63	0	0	1
2019	0	53	0	1	0
2019	1	37	0	0	0
2019	1	69	1	0	0
2019	0	62	0	0	0
2019	1	28	0	0	0
2019	1	17	0	0	1
2019	1	63	0	0	1
2019	0	83	0	0	0
2019	1	36	1	0	1
2019	0	66	0	0	0
2019	0	57	0	0	1
2019	1	49	0	0	0
2019	0	82	0	0	0
2019	0	14	0	1	0
2019	0	42	0	1	0
2019	0	56	0	0	0
2019	0	30	0	1	0
2019	0	25	1	0	1
2019	0	34	0	1	0
2019	0	45	1	1	0
2019	1	34	1	1	0
2019	0	47	0	0	0
2019	1	31	1	0	1
2019	0	62	1	0	1
2019	0	67	0	1	0
2019	0	39	0	1	0
2019	1	39	1	1	1
2019	1	63	0	0	1
2019	1	17	0	0	1
2019	1	45	1	1	0
2019	1	16	0	1	0
2019	1	62	1	1	0
2019	1	39	0	1	1
2019	0	61	1	0	0
2019	0	65	1	1	0
2019	1	34	1	1	1
2019	1	70	0	0	1
2019	0	23	0	1	0
2019	1	67	1	1	0
2019	1	43	0	0	0
2019	1	71	1	1	0
2019	1	27	1	1	1
2019	0	17	1	1	0
2019	0	38	1	1	0
2019	0	50	1	1	0
2019	0	43	0	1	0
2019	0	18	1	1	0
2019	0	60	0	1	0
2019	1	46	1	0	0
2019	0	38	1	1	0
2019	1	37	1	1	0
2019	1	20	0	0	0
2019	1	48	1	0	0
2019	0	21	0	1	0
2019	1	49	1	1	0
2019	0	33	0	0	0
2019	0	31	1	1	0
2019	1	23	0	0	0
2019	0	61	1	0	0
2019	1	17	0	1	0
2019	0	15	0	1	0
2019	0	56	1	1	0
2019	0	44	0	1	0
2019	1	17	1	0	0
2019	0	42	0	1	0
2019	1	22	0	1	0
2019	1	56	0	0	0
2019	0	26	0	1	0
2019	1	43	1	0	0
2019	0	89	1	1	0
2019	1	33	0	1	0
2019	1	74	1	0	0
2019	0	73	1	0	1
2019	1	42	1	1	1
2019	1	48	0	1	0
2019	0	20	0	1	0
2019	0	35	1	1	0
2019	1	49	1	0	1
2019	1	24	1	1	0
2019	1	92	1	0	1
2019	1	24	1	1	0
2019	0	58	0	1	0
2019	0	27	0	0	0
2019	1	32	0	1	0
2019	0	40	0	1	0
2019	0	24	0	1	0
2019	0	65	0	0	0
2019	1	17	0	0	0
2019	0	27	0	1	0
2019	1	60	0	0	0
2019	1	30	0	0	0
2019	0	63	0	0	0
2019	0	45	1	1	0
2019	1	50	0	1	0
2019	1	58	1	0	1
2019	0	39	0	1	0
2019	1	58	1	1	0
2019	0	14	0	1	0
2019	1	31	0	0	0
2019	0	14	0	1	0
2019	0	22	1	0	0
2019	1	32	1	1	0
2019	0	23	1	1	0
2019	0	22	0	1	0
2019	0	29	1	1	0
2019	0	46	0	1	0
2019	0	40	0	1	0
2019	0	48	0	1	0
2019	0	70	1	1	0
2019	0	25	0	1	0
2019	0	60	1	1	0
2019	1	83	1	1	1
2019	0	61	1	0	0
2019	0	41	1	1	0
2019	0	43	0	1	0
2019	0	34	0	0	1
2019	0	45	0	0	0
2019	1	44	1	1	0
2019	1	95	1	0	0
2019	1	37	0	1	0
2019	0	23	0	1	0
2019	0	18	1	1	0
2019	1	55	1	1	0
2019	0	33	0	0	1
2019	1	100	0	1	0
2019	1	43	0	0	0
2019	0	28	0	1	0
2019	1	29	1	1	1
2019	1	27	0	1	0
2019	0	14	0	1	0
2019	1	62	0	1	0
2019	1	49	1	1	0
2019	1	18	0	1	0
2019	0	53	0	1	0
2019	0	31	0	1	0
2019	0	37	1	0	1
2019	0	71	1	1	0
2019	1	62	0	1	0
2019	0	17	0	1	0
2019	1	19	0	0	0
2019	0	50	0	1	0
2019	0	59	1	1	0
2019	0	62	1	0	0
2019	1	23	0	1	0
2019	0	19	0	1	0
2019	1	16	0	0	1
2019	0	42	0	1	0
2019	0	41	1	0	0
2019	1	35	1	1	1
2019	1	34	0	0	0
2019	0	26	0	1	0
2019	0	58	0	1	0
2019	0	39	0	0	0
2019	0	55	0	0	0
2019	1	18	0	1	0
2019	1	39	1	0	0
2019	1	21	0	1	0
2019	1	14	0	1	0
2019	0	64	0	1	0
2019	0	40	1	0	0
2019	0	20	0	1	0
2019	0	74	0	1	0
2019	1	29	1	1	0
2019	0	17	0	1	0
2019	1	43	0	1	0
2019	1	36	1	1	0
2019	0	25	0	1	0
2019	1	55	0	1	0
2019	0	32	0	1	0
2020	1	43	1	1	0
2020	1	41	1	0	0
2020	0	74	1	1	0
2020	0	25	0	1	0
2020	1	72	0	0	0
2020	0	22	0	1	0
2020	0	22	0	1	0
2020	0	27	0	0	0
2020	0	33	1	1	0
2020	0	58	0	1	0
2020	0	76	1	1	0
2020	0	13	0	1	0
2020	0	35	1	1	0
2020	0	42	0	1	0
2020	1	43	1	1	0
2020	0	61	0	1	0
2020	0	51	0	1	0
2020	1	63	1	0	1
2020	1	25	0	0	1
2020	0	42	0	0	0
2020	0	22	0	1	0
2020	1	25	0	1	1
2020	0	48	0	1	0
2020	1	32	1	1	0
2020	1	14	0	0	0
2020	1	52	0	0	0
2020	0	32	1	0	0
2020	0	36	0	1	0
2020	0	22	1	0	0
2020	0	32	0	1	0
2020	0	19	0	1	0
2020	0	4	0	0	0
2020	0	38	0	1	0
2020	0	51	0	1	0
2020	0	27	0	1	0
2020	1	27	1	1	0
2020	0	63	1	0	1
2020	1	63	0	0	1
2020	0	26	0	1	0
2020	1	40	1	1	0
2020	0	22	1	1	0
2020	0	21	0	1	0
2020	0	23	1	1	0
2020	0	76	0	0	0
2020	1	81	1	0	0
2020	1	41	0	0	0
2020	1	28	0	0	0
2020	1	29	1	1	0
2020	1	81	1	0	0
2020	1	57	1	0	0
2020	1	19	1	0	0
2020	0	17	1	0	0
2020	0	50	1	0	0
2020	0	61	0	0	0
2020	0	21	0	1	0
2020	0	26	0	1	0
2020	0	41	0	1	0
2020	1	38	1	1	0
2020	0	25	1	1	0
2020	0	60	0	1	1
2020	1	72	1	1	0
2020	1	29	1	0	1
2020	1	37	1	1	0
2020	0	16	0	1	0
2020	0	27	0	1	0
2020	0	44	1	0	1
2020	0	45	0	1	0
2020	0	26	0	1	0
2020	0	16	0	0	0
2020	1	38	0	1	0
2020	0	69	0	0	0
2020	0	43	0	0	0
2020	1	40	1	1	1
2020	1	66	1	0	1
2020	0	25	0	0	0
2020	1	18	1	1	0
2020	1	26	1	0	0
2020	0	43	0	1	0
2020	1	43	0	1	0
2020	0	25	1	0	0
2020	0	33	0	1	0
2020	0	45	0	0	0
2020	0	42	0	1	0
2020	0	21	1	1	0
2020	0	20	0	1	0
2020	0	57	1	1	0
2020	0	20	0	1	0
2020	1	51	1	1	0
2020	1	51	1	1	0
2020	0	29	0	0	0
2020	1	41	1	1	0
2020	1	47	1	1	0
2020	1	56	1	1	0
2020	0	64	1	1	0
2020	1	18	1	1	1
2020	1	69	1	0	0
2020	0	21	0	1	0
2020	1	17	0	0	0
2020	0	30	1	1	0
2020	0	61	0	0	0
2020	0	27	0	1	0
2020	0	20	0	1	0
2020	1	38	1	0	0
2020	0	17	0	1	0
2020	1	22	0	1	0
2020	0	42	1	1	0
2020	0	80	1	1	0
2020	1	38	0	1	0
2020	0	21	0	1	0
2020	0	32	0	0	0
2020	1	18	1	1	0
2020	1	38	0	1	0
2020	0	48	1	0	0
2020	1	62	1	0	1
2020	0	32	1	0	1
2020	1	56	0	1	0
2020	1	42	0	0	1
2020	0	27	0	1	0
2020	0	20	0	1	0
2020	1	93	1	0	1
2020	0	40	0	1	0
2020	0	54	0	0	0
2020	1	34	0	0	1
2020	1	48	0	0	0
2020	1	18	0	1	0
2020	0	42	1	1	0
2020	0	30	1	1	0
2020	0	54	0	0	0
2020	0	42	1	1	0
2020	0	80	0	1	0
2020	0	76	1	1	0
2020	1	36	1	1	0
2020	1	41	0	0	0
2020	1	18	0	0	0
2020	0	18	0	0	0
2020	0	55	1	0	0
2020	0	32	1	1	0
2020	0	18	0	0	0
2020	0	21	0	1	0
2020	1	56	1	0	0
2020	1	43	1	0	0
2020	0	39	0	1	0
2020	0	16	0	1	0
2020	0	15	0	1	0
2020	0	18	0	1	0
2020	1	20	0	1	0
2020	0	45	0	1	0
2020	0	25	1	1	0
2020	0	38	1	1	0
2020	1	31	0	0	1
2020	1	64	1	0	1
2020	0	14	0	1	0
2020	0	26	0	1	0
2020	0	82	0	0	0
2020	0	14	1	1	0
2020	0	41	0	0	0
2020	0	69	0	0	0
2020	0	62	1	1	0
2020	0	72	1	1	0
2020	0	35	0	0	0
2020	1	28	0	0	0
2020	0	40	0	0	0
2020	0	26	0	1	0
2020	0	43	1	0	0
2020	1	32	1	1	0
2020	0	22	1	1	0
2020	0	18	0	1	0
2020	1	55	1	0	0
2020	1	38	0	1	0
2020	0	76	1	1	0
2020	0	16	0	0	0
2020	0	74	1	1	0
2020	0	57	1	1	0
2020	1	38	0	1	0
2020	0	50	1	1	0
2020	0	69	0	1	0
2020	0	55	1	0	1
2020	0	18	0	1	0
2020	1	28	0	0	0
2020	0	64	0	0	0
2020	0	41	0	1	0
2020	1	47	0	1	0
2020	0	19	1	1	0
2020	0	40	0	0	0
2020	0	31	0	1	0
2020	0	21	0	1	0
2021	1	24	1	1	0
2021	0	23	0	1	0
2021	0	28	1	1	0
2021	1	17	1	0	0
2021	0	18	1	1	1
2021	1	30	0	1	0
2021	1	57	0	0	0
2021	0	42	1	0	0
2021	1	60	1	0	0
2021	1	20	0	0	0
2021	1	12	1	1	1
2021	0	20	1	1	0
2021	0	63	0	1	0
2021	0	3	0	0	0
2021	1	30	0	1	0
2021	1	45	1	1	0
2021	0	21	0	1	0
2021	1	56	1	1	0
2021	1	17	0	0	0
2021	0	42	1	1	0
2021	1	21	1	1	1
2021	0	27	0	1	0
2021	0	39	0	0	0
2021	1	19	1	1	0
2021	0	44	1	1	0
2021	0	26	0	1	0
2021	0	54	1	1	0
2021	1	61	1	1	0
2021	0	19	0	0	0
2021	1	58	1	1	1
2021	0	56	0	0	1
2021	1	24	1	1	1
2021	0	26	0	0	0
2021	0	14	0	1	0
2021	0	30	1	1	0
2021	0	33	1	1	0
2021	1	49	1	1	0
2021	0	18	0	0	0
2021	1	71	1	0	0
2021	1	21	1	1	0
2021	1	43	0	1	0
2021	0	21	1	1	0
2021	0	19	0	0	1
2021	1	15	0	0	0
2021	0	48	1	0	0
2021	1	49	1	1	0
2021	1	52	1	0	1
2021	0	50	0	0	0
2021	1	29	0	0	0
2021	1	79	1	0	1
2021	0	21	0	1	0
2021	0	21	0	1	0
2021	1	56	0	0	0
2021	1	35	1	1	0
2021	1	31	1	1	0
2021	0	34	1	0	0
2021	0	18	0	1	0
2021	0	43	1	1	0
2021	1	54	1	1	0
2021	1	14	1	1	1
2021	0	41	0	1	0
2021	0	37	1	1	0
2021	0	45	0	0	0
2021	0	23	1	1	0
2021	1	19	0	1	0
2021	0	28	0	0	0
2021	1	33	0	0	0
2021	1	70	0	0	0
2021	0	13	1	0	0
2021	1	46	0	0	0
2021	1	44	1	1	0
2021	1	69	0	1	0
2021	1	47	1	0	0
2021	0	39	0	0	0
2021	1	52	1	1	0
2021	0	20	1	1	0
2021	0	14	0	1	0
2021	1	56	0	0	0
2021	0	70	1	1	0
2021	0	84	1	1	0
2021	0	54	0	0	0
2021	0	27	0	1	0
2021	0	36	1	1	0
2021	1	48	1	0	0
2021	1	39	0	1	0
2021	0	14	0	1	0
2021	0	35	0	0	1
2021	0	74	1	1	0
2021	1	63	0	0	0
2021	1	61	1	1	0
2021	1	25	0	0	1
2021	0	22	1	1	0
2021	1	74	1	0	0
2021	1	32	1	0	1
2021	0	20	0	1	0
2021	0	21	0	1	0
2021	0	43	0	0	0
2021	1	41	1	1	0
2021	0	34	0	1	0
2021	1	24	1	1	1
2021	1	74	1	0	0
2021	1	58	1	1	0
2021	1	59	0	0	0
2021	1	48	0	1	0
2021	0	13	1	1	0
2021	0	21	0	1	0
2021	1	35	1	0	1
2021	0	11	0	0	0
2021	0	30	1	1	0
2021	0	26	1	0	0
2021	1	43	0	0	0
2021	1	28	1	0	1
2021	1	56	0	0	0
2021	1	36	1	1	0
2021	0	19	0	1	0
2021	0	22	0	1	0
2021	1	78	1	0	1
2021	0	20	0	1	0
2021	0	28	1	1	0
2021	1	38	1	1	0
2021	0	27	0	1	0
2021	0	22	0	1	0
2021	0	61	1	1	0
2021	1	68	1	1	0
2021	1	52	1	1	0
2021	0	13	0	0	0
2021	1	47	0	0	0
2021	0	14	1	1	0
2021	0	30	0	0	0
2021	0	43	0	0	0
2021	0	14	0	1	0
2021	0	21	0	1	0
2021	1	30	1	1	0
2021	0	45	0	0	0
2021	1	16	0	1	0
2021	0	44	1	0	0
2021	1	39	0	1	0
2021	0	19	0	1	0
2021	0	27	0	1	0
2021	0	27	0	1	0
2021	1	17	0	0	1
2021	0	30	1	1	0
2021	0	19	0	1	0
2021	1	20	0	1	0
2021	0	51	1	1	0
2021	1	51	1	1	1
2021	1	63	0	0	0
2021	0	64	1	1	0
2021	0	46	1	1	0
2021	0	25	1	1	0
2021	0	35	1	1	0
2021	1	52	0	0	0
2021	1	13	1	1	0
2021	0	26	1	0	0
2021	1	25	1	1	0
2021	0	25	1	1	0
2021	0	35	1	1	0
2021	0	26	0	1	0
2021	0	50	1	1	0
2021	0	54	0	0	0
2021	0	21	0	1	0
2021	0	15	0	1	0
2021	0	18	1	1	0
2021	0	36	1	1	0
2021	1	31	1	1	0
2021	0	46	0	1	0
2021	0	42	0	1	0
2021	1	20	1	0	0
2021	0	43	1	0	0
2021	1	22	1	1	0
2021	0	83	1	1	0
2021	0	30	0	0	1
2021	0	39	1	1	0
2021	0	40	1	1	0
2021	0	14	0	1	0
2021	1	20	1	0	1
2021	0	45	0	1	1
2021	0	33	0	1	0
2021	0	62	0	0	0
2021	0	39	1	1	0
2021	0	19	1	1	0
2021	0	28	0	0	0
2021	0	18	0	1	0
2021	0	19	0	0	0
2021	0	35	0	1	0
2021	0	36	0	1	1
2021	0	55	1	0	1
2021	0	20	1	0	0
2021	0	41	0	1	0
2021	0	74	1	0	0
2021	0	27	0	1	0
2021	1	35	1	0	0
2021	0	21	0	1	0
2021	0	15	1	1	0
2021	0	37	0	1	0
2021	1	46	0	1	0
2021	0	18	0	1	0
2021	0	36	0	0	0
2021	1	46	1	0	0
2021	0	19	0	0	0
2021	0	19	1	0	0
2021	1	37	1	1	0
2021	0	55	0	1	0
2021	0	22	1	1	0
2021	0	22	0	1	0
2021	1	20	0	1	0
2021	0	23	0	1	0
2021	0	55	1	1	0
2021	0	41	1	1	0
2021	1	43	1	1	0
2021	0	17	1	1	0
2021	1	48	1	0	1
2021	0	26	0	0	0
2021	1	45	1	0	1
2021	0	24	1	0	0
2021	1	48	1	0	1
2021	0	29	1	1	0
2021	1	29	0	1	0
2021	0	42	0	0	0
2021	0	50	1	0	0
2021	0	49	1	1	0
2021	1	38	0	1	0
2021	0	41	1	1	0
2021	1	20	0	1	0
2021	1	37	1	0	0
2021	1	29	0	1	0
2021	1	35	1	1	1
2021	1	17	0	1	0
2021	1	20	0	1	0
2021	0	41	0	0	0
2021	0	23	1	1	0
2021	0	13	1	0	0
2021	0	21	0	1	0
2021	0	17	0	1	0
2021	1	18	1	0	1
2021	1	31	0	1	0
2021	1	42	1	1	1
2021	1	65	0	1	1
2021	0	46	1	0	0
2021	0	26	0	1	0
2021	0	21	0	1	0
2021	0	14	0	1	0
2021	0	82	1	1	0
2021	1	76	1	1	0
2021	1	29	0	1	0
2021	1	22	1	1	0
2021	0	14	0	1	0
2021	0	54	1	1	0
2021	1	42	0	0	0
2021	0	25	1	1	0
2021	0	21	1	1	0
2021	0	47	1	0	1
2021	1	29	0	0	0
2021	1	39	0	0	0
2021	0	27	0	0	0
2021	0	37	0	1	0
2021	0	34	1	1	0
2021	1	24	1	0	1
2021	1	29	1	1	0
2021	1	81	1	0	0
2021	0	19	1	1	0
2021	1	27	1	1	0
2021	0	90	1	1	0
2021	1	21	1	1	0
2021	0	34	1	1	0
2021	0	16	0	1	0
2021	1	53	0	0	0
2021	1	40	1	1	0
